# Supplementary material for: Range extension and re-assessment of Eugenia stirpiflora (O.Berg) Krug & Urb., an endemic Myrtaceae to the Virgin Islands
Source: Biodivers Data J. 2025 Dec 16;13:e175549. doi: 10.3897/BDJ.13.e175549 (PMC12728534; doi:10.3897/BDJ.13.e175549)
Supplement: Supplementary material 1 — Eugenia stirpiflora occurrences [file bdj-13-e175549-s001.kml]

<?xml version="1.0" encoding="UTF-8"?>
<kml xmlns="http://www.opengis.net/kml/2.2" xmlns:gx="http://www.google.com/kml/ext/2.2" xmlns:kml="http://www.opengis.net/kml/2.2" xmlns:atom="http://www.w3.org/2005/Atom">
<Document>
  <name>.kml</name>
  <Style id="sn_gbif_marker0">
    <IconStyle>
      <scale>0.6</scale>
      <Icon>
        <href>http://geocat.kew.org/assets/editor/gbif_marker.png</href>
      </Icon>
    </IconStyle>
  </Style>
  <Style id="sh_flickr_marker0">
    <IconStyle>
      <scale>0.709091</scale>
      <Icon>
        <href>http://geocat.kew.org/assets/editor/flickr_marker.png</href>
      </Icon>
    </IconStyle>
  </Style>
  <StyleMap id="msn_flickr_marker">
    <Pair>
      <key>normal</key>
      <styleUrl>#sn_flickr_marker0</styleUrl>
    </Pair>
    <Pair>
      <key>highlight</key>
      <styleUrl>#sh_flickr_marker</styleUrl>
    </Pair>
  </StyleMap>
  <Style id="sn_ylw-pushpin1">
    <IconStyle>
      <scale>1.1</scale>
      <Icon>
        <href>http://maps.google.com/mapfiles/kml/pushpin/ylw-pushpin.png</href>
      </Icon>
      <hotSpot x="20" y="2" xunits="pixels" yunits="pixels"/>
    </IconStyle>
    <LineStyle>
      <color>ff161616</color>
      <width>2</width>
    </LineStyle>
    <PolyStyle>
      <color>661b2dff</color>
    </PolyStyle>
  </Style>
  <StyleMap id="msn_ylw-pushpin1">
    <Pair>
      <key>normal</key>
      <styleUrl>#sn_ylw-pushpin5</styleUrl>
    </Pair>
    <Pair>
      <key>highlight</key>
      <styleUrl>#sh_ylw-pushpin2</styleUrl>
    </Pair>
  </StyleMap>
  <StyleMap id="msn_ylw-pushpin">
    <Pair>
      <key>normal</key>
      <styleUrl>#sn_ylw-pushpin</styleUrl>
    </Pair>
    <Pair>
      <key>highlight</key>
      <styleUrl>#sh_ylw-pushpin</styleUrl>
    </Pair>
  </StyleMap>
  <Style id="sn_gbif_marker">
    <IconStyle>
      <scale>0.6</scale>
      <Icon>
        <href>http://geocat.kew.org/assets/editor/gbif_marker.png</href>
      </Icon>
    </IconStyle>
  </Style>
  <Style id="sh_ylw-pushpin3">
    <IconStyle>
      <scale>1.3</scale>
      <Icon>
        <href>http://maps.google.com/mapfiles/kml/pushpin/ylw-pushpin.png</href>
      </Icon>
      <hotSpot x="20" y="2" xunits="pixels" yunits="pixels"/>
    </IconStyle>
    <LineStyle>
      <color>ff161616</color>
      <width>2</width>
    </LineStyle>
    <PolyStyle>
      <color>661b2dff</color>
    </PolyStyle>
  </Style>
  <StyleMap id="msn_flickr_marker0">
    <Pair>
      <key>normal</key>
      <styleUrl>#sn_flickr_marker</styleUrl>
    </Pair>
    <Pair>
      <key>highlight</key>
      <styleUrl>#sh_flickr_marker0</styleUrl>
    </Pair>
  </StyleMap>
  <Style id="sh_your_marker0">
    <IconStyle>
      <scale>0.709091</scale>
      <Icon>
        <href>http://geocat.kew.org/assets/editor/your_marker.png</href>
      </Icon>
    </IconStyle>
  </Style>
  <Style id="sn_flickr_marker0">
    <IconStyle>
      <scale>0.6</scale>
      <Icon>
        <href>http://geocat.kew.org/assets/editor/flickr_marker.png</href>
      </Icon>
    </IconStyle>
  </Style>
  <Style id="sh_ylw-pushpin1">
    <IconStyle>
      <scale>1.3</scale>
      <Icon>
        <href>http://maps.google.com/mapfiles/kml/pushpin/ylw-pushpin.png</href>
      </Icon>
      <hotSpot x="20" y="2" xunits="pixels" yunits="pixels"/>
    </IconStyle>
    <LineStyle>
      <color>ff161616</color>
      <width>2</width>
    </LineStyle>
    <PolyStyle>
      <color>661b2dff</color>
    </PolyStyle>
  </Style>
  <Style id="sh_ylw-pushpin5">
    <IconStyle>
      <scale>1.3</scale>
      <Icon>
        <href>http://maps.google.com/mapfiles/kml/pushpin/ylw-pushpin.png</href>
      </Icon>
      <hotSpot x="20" y="2" xunits="pixels" yunits="pixels"/>
    </IconStyle>
    <LineStyle>
      <color>ff161616</color>
      <width>2</width>
    </LineStyle>
    <PolyStyle>
      <color>661b2dff</color>
    </PolyStyle>
  </Style>
  <Style id="sn_your_marker">
    <IconStyle>
      <scale>0.6</scale>
      <Icon>
        <href>http://geocat.kew.org/assets/editor/your_marker.png</href>
      </Icon>
    </IconStyle>
  </Style>
  <StyleMap id="msn_ylw-pushpin3">
    <Pair>
      <key>normal</key>
      <styleUrl>#sn_ylw-pushpin3</styleUrl>
    </Pair>
    <Pair>
      <key>highlight</key>
      <styleUrl>#sh_ylw-pushpin4</styleUrl>
    </Pair>
  </StyleMap>
  <StyleMap id="msn_gbif_marker0">
    <Pair>
      <key>normal</key>
      <styleUrl>#sn_gbif_marker0</styleUrl>
    </Pair>
    <Pair>
      <key>highlight</key>
      <styleUrl>#sh_gbif_marker</styleUrl>
    </Pair>
  </StyleMap>
  <StyleMap id="msn_your_marker0">
    <Pair>
      <key>normal</key>
      <styleUrl>#sn_your_marker</styleUrl>
    </Pair>
    <Pair>
      <key>highlight</key>
      <styleUrl>#sh_your_marker</styleUrl>
    </Pair>
  </StyleMap>
  <Style id="sh_gbif_marker0">
    <IconStyle>
      <scale>0.709091</scale>
      <Icon>
        <href>http://geocat.kew.org/assets/editor/gbif_marker.png</href>
      </Icon>
    </IconStyle>
  </Style>
  <StyleMap id="msn_ylw-pushpin5">
    <Pair>
      <key>normal</key>
      <styleUrl>#sn_ylw-pushpin6</styleUrl>
    </Pair>
    <Pair>
      <key>highlight</key>
      <styleUrl>#sh_ylw-pushpin0</styleUrl>
    </Pair>
  </StyleMap>
  <Style id="sh_gbif_marker1">
    <IconStyle>
      <scale>0.709091</scale>
      <Icon>
        <href>http://geocat.kew.org/assets/editor/gbif_marker.png</href>
      </Icon>
    </IconStyle>
  </Style>
  <Style id="sn_gbif_marker1">
    <IconStyle>
      <scale>0.6</scale>
      <Icon>
        <href>http://geocat.kew.org/assets/editor/gbif_marker.png</href>
      </Icon>
    </IconStyle>
  </Style>
  <Style id="sh_ylw-pushpin6">
    <IconStyle>
      <scale>1.3</scale>
      <Icon>
        <href>http://maps.google.com/mapfiles/kml/pushpin/ylw-pushpin.png</href>
      </Icon>
      <hotSpot x="20" y="2" xunits="pixels" yunits="pixels"/>
    </IconStyle>
    <LineStyle>
      <color>ff161616</color>
      <width>2</width>
    </LineStyle>
    <PolyStyle>
      <color>661b2dff</color>
    </PolyStyle>
  </Style>
  <Style id="sn_ylw-pushpin4">
    <IconStyle>
      <scale>1.1</scale>
      <Icon>
        <href>http://maps.google.com/mapfiles/kml/pushpin/ylw-pushpin.png</href>
      </Icon>
      <hotSpot x="20" y="2" xunits="pixels" yunits="pixels"/>
    </IconStyle>
    <LineStyle>
      <color>ff161616</color>
      <width>2</width>
    </LineStyle>
    <PolyStyle>
      <color>661b2dff</color>
    </PolyStyle>
  </Style>
  <Style id="sn_ylw-pushpin">
    <IconStyle>
      <scale>1.1</scale>
      <Icon>
        <href>http://maps.google.com/mapfiles/kml/pushpin/ylw-pushpin.png</href>
      </Icon>
      <hotSpot x="20" y="2" xunits="pixels" yunits="pixels"/>
    </IconStyle>
    <LineStyle>
      <color>ff161616</color>
      <width>2</width>
    </LineStyle>
    <PolyStyle>
      <color>661b2dff</color>
    </PolyStyle>
  </Style>
  <Style id="sh_your_marker">
    <IconStyle>
      <scale>0.709091</scale>
      <Icon>
        <href>http://geocat.kew.org/assets/editor/your_marker.png</href>
      </Icon>
    </IconStyle>
  </Style>
  <Style id="sn_ylw-pushpin3">
    <IconStyle>
      <scale>1.1</scale>
      <Icon>
        <href>http://maps.google.com/mapfiles/kml/pushpin/ylw-pushpin.png</href>
      </Icon>
      <hotSpot x="20" y="2" xunits="pixels" yunits="pixels"/>
    </IconStyle>
    <LineStyle>
      <color>ff161616</color>
      <width>2</width>
    </LineStyle>
    <PolyStyle>
      <color>661b2dff</color>
    </PolyStyle>
  </Style>
  <Style id="sn_ylw-pushpin0">
    <IconStyle>
      <scale>1.1</scale>
      <Icon>
        <href>http://maps.google.com/mapfiles/kml/pushpin/ylw-pushpin.png</href>
      </Icon>
      <hotSpot x="20" y="2" xunits="pixels" yunits="pixels"/>
    </IconStyle>
    <LineStyle>
      <color>ff161616</color>
      <width>2</width>
    </LineStyle>
    <PolyStyle>
      <color>661b2dff</color>
    </PolyStyle>
  </Style>
  <Style id="sh_gbif_marker">
    <IconStyle>
      <scale>0.709091</scale>
      <Icon>
        <href>http://geocat.kew.org/assets/editor/gbif_marker.png</href>
      </Icon>
    </IconStyle>
  </Style>
  <Style id="sh_ylw-pushpin0">
    <IconStyle>
      <scale>1.3</scale>
      <Icon>
        <href>http://maps.google.com/mapfiles/kml/pushpin/ylw-pushpin.png</href>
      </Icon>
      <hotSpot x="20" y="2" xunits="pixels" yunits="pixels"/>
    </IconStyle>
    <LineStyle>
      <color>ff161616</color>
      <width>2</width>
    </LineStyle>
    <PolyStyle>
      <color>66ff5918</color>
    </PolyStyle>
  </Style>
  <Style id="sn_flickr_marker">
    <IconStyle>
      <scale>0.6</scale>
      <Icon>
        <href>http://geocat.kew.org/assets/editor/flickr_marker.png</href>
      </Icon>
    </IconStyle>
  </Style>
  <StyleMap id="msn_your_marker">
    <Pair>
      <key>normal</key>
      <styleUrl>#sn_your_marker0</styleUrl>
    </Pair>
    <Pair>
      <key>highlight</key>
      <styleUrl>#sh_your_marker0</styleUrl>
    </Pair>
  </StyleMap>
  <Style id="sh_flickr_marker">
    <IconStyle>
      <scale>0.709091</scale>
      <Icon>
        <href>http://geocat.kew.org/assets/editor/flickr_marker.png</href>
      </Icon>
    </IconStyle>
  </Style>
  <Style id="sn_ylw-pushpin6">
    <IconStyle>
      <scale>1.1</scale>
      <Icon>
        <href>http://maps.google.com/mapfiles/kml/pushpin/ylw-pushpin.png</href>
      </Icon>
      <hotSpot x="20" y="2" xunits="pixels" yunits="pixels"/>
    </IconStyle>
    <LineStyle>
      <color>ff161616</color>
      <width>2</width>
    </LineStyle>
    <PolyStyle>
      <color>66ff5918</color>
    </PolyStyle>
  </Style>
  <Style id="sh_ylw-pushpin">
    <IconStyle>
      <scale>1.3</scale>
      <Icon>
        <href>http://maps.google.com/mapfiles/kml/pushpin/ylw-pushpin.png</href>
      </Icon>
      <hotSpot x="20" y="2" xunits="pixels" yunits="pixels"/>
    </IconStyle>
    <LineStyle>
      <color>ff161616</color>
      <width>2</width>
    </LineStyle>
    <PolyStyle>
      <color>661b2dff</color>
    </PolyStyle>
  </Style>
  <Style id="sn_ylw-pushpin5">
    <IconStyle>
      <scale>1.1</scale>
      <Icon>
        <href>http://maps.google.com/mapfiles/kml/pushpin/ylw-pushpin.png</href>
      </Icon>
      <hotSpot x="20" y="2" xunits="pixels" yunits="pixels"/>
    </IconStyle>
    <LineStyle>
      <color>ff161616</color>
      <width>2</width>
    </LineStyle>
    <PolyStyle>
      <color>661b2dff</color>
    </PolyStyle>
  </Style>
  <Style id="sn_ylw-pushpin2">
    <IconStyle>
      <scale>1.1</scale>
      <Icon>
        <href>http://maps.google.com/mapfiles/kml/pushpin/ylw-pushpin.png</href>
      </Icon>
      <hotSpot x="20" y="2" xunits="pixels" yunits="pixels"/>
    </IconStyle>
    <LineStyle>
      <color>ff161616</color>
      <width>2</width>
    </LineStyle>
    <PolyStyle>
      <color>661b2dff</color>
    </PolyStyle>
  </Style>
  <StyleMap id="msn_ylw-pushpin4">
    <Pair>
      <key>normal</key>
      <styleUrl>#sn_ylw-pushpin0</styleUrl>
    </Pair>
    <Pair>
      <key>highlight</key>
      <styleUrl>#sh_ylw-pushpin5</styleUrl>
    </Pair>
  </StyleMap>
  <StyleMap id="msn_ylw-pushpin6">
    <Pair>
      <key>normal</key>
      <styleUrl>#sn_ylw-pushpin1</styleUrl>
    </Pair>
    <Pair>
      <key>highlight</key>
      <styleUrl>#sh_ylw-pushpin3</styleUrl>
    </Pair>
  </StyleMap>
  <Style id="sn_your_marker0">
    <IconStyle>
      <scale>0.6</scale>
      <Icon>
        <href>http://geocat.kew.org/assets/editor/your_marker.png</href>
      </Icon>
    </IconStyle>
  </Style>
  <Style id="sh_ylw-pushpin4">
    <IconStyle>
      <scale>1.3</scale>
      <Icon>
        <href>http://maps.google.com/mapfiles/kml/pushpin/ylw-pushpin.png</href>
      </Icon>
      <hotSpot x="20" y="2" xunits="pixels" yunits="pixels"/>
    </IconStyle>
    <LineStyle>
      <color>ff161616</color>
      <width>2</width>
    </LineStyle>
    <PolyStyle>
      <color>661b2dff</color>
    </PolyStyle>
  </Style>
  <StyleMap id="msn_ylw-pushpin2">
    <Pair>
      <key>normal</key>
      <styleUrl>#sn_ylw-pushpin2</styleUrl>
    </Pair>
    <Pair>
      <key>highlight</key>
      <styleUrl>#sh_ylw-pushpin1</styleUrl>
    </Pair>
  </StyleMap>
  <StyleMap id="msn_gbif_marker1">
    <Pair>
      <key>normal</key>
      <styleUrl>#sn_gbif_marker</styleUrl>
    </Pair>
    <Pair>
      <key>highlight</key>
      <styleUrl>#sh_gbif_marker0</styleUrl>
    </Pair>
  </StyleMap>
  <StyleMap id="msn_gbif_marker">
    <Pair>
      <key>normal</key>
      <styleUrl>#sn_gbif_marker1</styleUrl>
    </Pair>
    <Pair>
      <key>highlight</key>
      <styleUrl>#sh_gbif_marker1</styleUrl>
    </Pair>
  </StyleMap>
  <Style id="sh_ylw-pushpin2">
    <IconStyle>
      <scale>1.3</scale>
      <Icon>
        <href>http://maps.google.com/mapfiles/kml/pushpin/ylw-pushpin.png</href>
      </Icon>
      <hotSpot x="20" y="2" xunits="pixels" yunits="pixels"/>
    </IconStyle>
    <LineStyle>
      <color>ff161616</color>
      <width>2</width>
    </LineStyle>
    <PolyStyle>
      <color>661b2dff</color>
    </PolyStyle>
  </Style>
  <StyleMap id="msn_ylw-pushpin0">
    <Pair>
      <key>normal</key>
      <styleUrl>#sn_ylw-pushpin4</styleUrl>
    </Pair>
    <Pair>
      <key>highlight</key>
      <styleUrl>#sh_ylw-pushpin6</styleUrl>
    </Pair>
  </StyleMap>
    <Folder>
      <name>Geocat: </name>
      <description>Geocat analysis performed for  using http://geocat.kew.org</description>
      <Folder>
        <name>occurrences</name>
                <Placemark>
                  <name></name>
                  <description>
                    
                    catalogNumber: user_16
                    
                    
                    
                    
                    
                    
                    
                    
                    
                    
                    
                    
                    
                  </description>
                  <LookAt>
                    <longitude>-64.7115</longitude>
                    <latitude>18.3205</latitude>
                    <altitude>0</altitude>
                    <heading></heading>
                    <tilt>0</tilt>
                    <range></range>
                    <altitudeMode>relativeToGround</altitudeMode>
                    <gx:altitudeMode>relativeToSeaFloor</gx:altitudeMode>
                  </LookAt>
                  <styleUrl>#msn__marker</styleUrl>
                  <Point>
                    <coordinates>-64.7115,18.3205,0</coordinates>
                  </Point>
                </Placemark>
                <Placemark>
                  <name></name>
                  <description>
                    
                    catalogNumber: user_17
                    
                    collector: Monsegur, O.
                    country: US Virgin Islands
                    
                    
                    
                    
                    
                    
                    
                    
                    
                    
                  </description>
                  <LookAt>
                    <longitude>-64.706</longitude>
                    <latitude>18.322583</latitude>
                    <altitude>0</altitude>
                    <heading></heading>
                    <tilt>0</tilt>
                    <range></range>
                    <altitudeMode>relativeToGround</altitudeMode>
                    <gx:altitudeMode>relativeToSeaFloor</gx:altitudeMode>
                  </LookAt>
                  <styleUrl>#msn__marker</styleUrl>
                  <Point>
                    <coordinates>-64.706,18.322583,0</coordinates>
                  </Point>
                </Placemark>
                <Placemark>
                  <name></name>
                  <description>
                    
                    catalogNumber: user_18
                    
                    collector: Heller, T.M.
                    country: British Virgin Islands
                    
                    
                    
                    
                    
                    
                    
                    
                    
                    
                  </description>
                  <LookAt>
                    <longitude>-64.402382</longitude>
                    <latitude>18.495768</latitude>
                    <altitude>0</altitude>
                    <heading></heading>
                    <tilt>0</tilt>
                    <range></range>
                    <altitudeMode>relativeToGround</altitudeMode>
                    <gx:altitudeMode>relativeToSeaFloor</gx:altitudeMode>
                  </LookAt>
                  <styleUrl>#msn__marker</styleUrl>
                  <Point>
                    <coordinates>-64.402382,18.495768,0</coordinates>
                  </Point>
                </Placemark>
                <Placemark>
                  <name></name>
                  <description>
                    
                    catalogNumber: user_19
                    
                    collector: Viruel, J.
                    country: British Virgin Islands
                    
                    
                    
                    
                    
                    
                    
                    
                    
                    
                  </description>
                  <LookAt>
                    <longitude>-64.40245</longitude>
                    <latitude>18.496018</latitude>
                    <altitude>0</altitude>
                    <heading></heading>
                    <tilt>0</tilt>
                    <range></range>
                    <altitudeMode>relativeToGround</altitudeMode>
                    <gx:altitudeMode>relativeToSeaFloor</gx:altitudeMode>
                  </LookAt>
                  <styleUrl>#msn__marker</styleUrl>
                  <Point>
                    <coordinates>-64.40245,18.496018,0</coordinates>
                  </Point>
                </Placemark>
                <Placemark>
                  <name></name>
                  <description>
                    
                    catalogNumber: user_20
                    
                    collector: Viruel, J.
                    country: British Virgin Islands
                    
                    
                    
                    
                    
                    
                    
                    
                    
                    
                  </description>
                  <LookAt>
                    <longitude>-64.40245</longitude>
                    <latitude>18.496018</latitude>
                    <altitude>0</altitude>
                    <heading></heading>
                    <tilt>0</tilt>
                    <range></range>
                    <altitudeMode>relativeToGround</altitudeMode>
                    <gx:altitudeMode>relativeToSeaFloor</gx:altitudeMode>
                  </LookAt>
                  <styleUrl>#msn__marker</styleUrl>
                  <Point>
                    <coordinates>-64.40245,18.496018,0</coordinates>
                  </Point>
                </Placemark>
                <Placemark>
                  <name></name>
                  <description>
                    
                    catalogNumber: user_21
                    
                    collector: Viruel, J.
                    country: British Virgin Islands
                    
                    
                    
                    
                    
                    
                    
                    
                    
                    
                  </description>
                  <LookAt>
                    <longitude>-64.40245</longitude>
                    <latitude>18.496018</latitude>
                    <altitude>0</altitude>
                    <heading></heading>
                    <tilt>0</tilt>
                    <range></range>
                    <altitudeMode>relativeToGround</altitudeMode>
                    <gx:altitudeMode>relativeToSeaFloor</gx:altitudeMode>
                  </LookAt>
                  <styleUrl>#msn__marker</styleUrl>
                  <Point>
                    <coordinates>-64.40245,18.496018,0</coordinates>
                  </Point>
                </Placemark>
                <Placemark>
                  <name></name>
                  <description>
                    
                    catalogNumber: user_22
                    
                    collector: Viruel, J.
                    country: British Virgin Islands
                    
                    
                    
                    
                    
                    
                    
                    
                    
                    
                  </description>
                  <LookAt>
                    <longitude>-64.402507</longitude>
                    <latitude>18.496064</latitude>
                    <altitude>0</altitude>
                    <heading></heading>
                    <tilt>0</tilt>
                    <range></range>
                    <altitudeMode>relativeToGround</altitudeMode>
                    <gx:altitudeMode>relativeToSeaFloor</gx:altitudeMode>
                  </LookAt>
                  <styleUrl>#msn__marker</styleUrl>
                  <Point>
                    <coordinates>-64.402507,18.496064,0</coordinates>
                  </Point>
                </Placemark>
                <Placemark>
                  <name></name>
                  <description>
                    
                    catalogNumber: user_23
                    
                    collector: Viruel, J.
                    country: British Virgin Islands
                    
                    
                    
                    
                    
                    
                    
                    
                    
                    
                  </description>
                  <LookAt>
                    <longitude>-64.402479</longitude>
                    <latitude>18.496035</latitude>
                    <altitude>0</altitude>
                    <heading></heading>
                    <tilt>0</tilt>
                    <range></range>
                    <altitudeMode>relativeToGround</altitudeMode>
                    <gx:altitudeMode>relativeToSeaFloor</gx:altitudeMode>
                  </LookAt>
                  <styleUrl>#msn__marker</styleUrl>
                  <Point>
                    <coordinates>-64.402479,18.496035,0</coordinates>
                  </Point>
                </Placemark>
                <Placemark>
                  <name></name>
                  <description>
                    
                    catalogNumber: user_24
                    
                    collector: Viruel, J.
                    country: British Virgin Islands
                    
                    
                    
                    
                    
                    
                    
                    
                    
                    
                  </description>
                  <LookAt>
                    <longitude>-64.402479</longitude>
                    <latitude>18.496035</latitude>
                    <altitude>0</altitude>
                    <heading></heading>
                    <tilt>0</tilt>
                    <range></range>
                    <altitudeMode>relativeToGround</altitudeMode>
                    <gx:altitudeMode>relativeToSeaFloor</gx:altitudeMode>
                  </LookAt>
                  <styleUrl>#msn__marker</styleUrl>
                  <Point>
                    <coordinates>-64.402479,18.496035,0</coordinates>
                  </Point>
                </Placemark>
                <Placemark>
                  <name></name>
                  <description>
                    
                    catalogNumber: user_25
                    
                    collector: Viruel, J.
                    country: British Virgin Islands
                    
                    
                    
                    
                    
                    
                    
                    
                    
                    
                  </description>
                  <LookAt>
                    <longitude>-64.402479</longitude>
                    <latitude>18.496035</latitude>
                    <altitude>0</altitude>
                    <heading></heading>
                    <tilt>0</tilt>
                    <range></range>
                    <altitudeMode>relativeToGround</altitudeMode>
                    <gx:altitudeMode>relativeToSeaFloor</gx:altitudeMode>
                  </LookAt>
                  <styleUrl>#msn__marker</styleUrl>
                  <Point>
                    <coordinates>-64.402479,18.496035,0</coordinates>
                  </Point>
                </Placemark>
                <Placemark>
                  <name></name>
                  <description>
                    
                    catalogNumber: user_26
                    
                    collector: Viruel, J.
                    country: British Virgin Islands
                    
                    
                    
                    
                    
                    
                    
                    
                    
                    
                  </description>
                  <LookAt>
                    <longitude>-64.402479</longitude>
                    <latitude>18.496035</latitude>
                    <altitude>0</altitude>
                    <heading></heading>
                    <tilt>0</tilt>
                    <range></range>
                    <altitudeMode>relativeToGround</altitudeMode>
                    <gx:altitudeMode>relativeToSeaFloor</gx:altitudeMode>
                  </LookAt>
                  <styleUrl>#msn__marker</styleUrl>
                  <Point>
                    <coordinates>-64.402479,18.496035,0</coordinates>
                  </Point>
                </Placemark>
                <Placemark>
                  <name></name>
                  <description>
                    
                    catalogNumber: user_27
                    
                    collector: Viruel, J.
                    country: British Virgin Islands
                    
                    
                    
                    
                    
                    
                    
                    
                    
                    
                  </description>
                  <LookAt>
                    <longitude>-64.402479</longitude>
                    <latitude>18.496035</latitude>
                    <altitude>0</altitude>
                    <heading></heading>
                    <tilt>0</tilt>
                    <range></range>
                    <altitudeMode>relativeToGround</altitudeMode>
                    <gx:altitudeMode>relativeToSeaFloor</gx:altitudeMode>
                  </LookAt>
                  <styleUrl>#msn__marker</styleUrl>
                  <Point>
                    <coordinates>-64.402479,18.496035,0</coordinates>
                  </Point>
                </Placemark>
                <Placemark>
                  <name></name>
                  <description>
                    
                    catalogNumber: user_28
                    
                    collector: Heller, T.M.
                    country: US Virgin Islands
                    
                    
                    
                    
                    
                    
                    
                    
                    
                    
                  </description>
                  <LookAt>
                    <longitude>-64.711272</longitude>
                    <latitude>18.318418</latitude>
                    <altitude>0</altitude>
                    <heading></heading>
                    <tilt>0</tilt>
                    <range></range>
                    <altitudeMode>relativeToGround</altitudeMode>
                    <gx:altitudeMode>relativeToSeaFloor</gx:altitudeMode>
                  </LookAt>
                  <styleUrl>#msn__marker</styleUrl>
                  <Point>
                    <coordinates>-64.711272,18.318418,0</coordinates>
                  </Point>
                </Placemark>
                <Placemark>
                  <name></name>
                  <description>
                    
                    catalogNumber: user_29
                    
                    collector: Heller, T.M.
                    country: US Virgin Islands
                    
                    
                    
                    
                    
                    
                    
                    
                    
                    
                  </description>
                  <LookAt>
                    <longitude>-64.710818</longitude>
                    <latitude>18.31827</latitude>
                    <altitude>0</altitude>
                    <heading></heading>
                    <tilt>0</tilt>
                    <range></range>
                    <altitudeMode>relativeToGround</altitudeMode>
                    <gx:altitudeMode>relativeToSeaFloor</gx:altitudeMode>
                  </LookAt>
                  <styleUrl>#msn__marker</styleUrl>
                  <Point>
                    <coordinates>-64.710818,18.31827,0</coordinates>
                  </Point>
                </Placemark>
                <Placemark>
                  <name></name>
                  <description>
                    
                    catalogNumber: user_30
                    
                    collector: Heller, T.M.
                    country: US Virgin Islands
                    
                    
                    
                    
                    
                    
                    
                    
                    
                    
                  </description>
                  <LookAt>
                    <longitude>-64.705938</longitude>
                    <latitude>18.322615</latitude>
                    <altitude>0</altitude>
                    <heading></heading>
                    <tilt>0</tilt>
                    <range></range>
                    <altitudeMode>relativeToGround</altitudeMode>
                    <gx:altitudeMode>relativeToSeaFloor</gx:altitudeMode>
                  </LookAt>
                  <styleUrl>#msn__marker</styleUrl>
                  <Point>
                    <coordinates>-64.705938,18.322615,0</coordinates>
                  </Point>
                </Placemark>
                <Placemark>
                  <name></name>
                  <description>
                    
                    catalogNumber: user_31
                    
                    collector: Monsegur, O.
                    country: US Virgin Islands
                    
                    
                    
                    
                    
                    
                    
                    
                    
                    
                  </description>
                  <LookAt>
                    <longitude>-64.733303</longitude>
                    <latitude>18.316175</latitude>
                    <altitude>0</altitude>
                    <heading></heading>
                    <tilt>0</tilt>
                    <range></range>
                    <altitudeMode>relativeToGround</altitudeMode>
                    <gx:altitudeMode>relativeToSeaFloor</gx:altitudeMode>
                  </LookAt>
                  <styleUrl>#msn__marker</styleUrl>
                  <Point>
                    <coordinates>-64.733303,18.316175,0</coordinates>
                  </Point>
                </Placemark>
      </Folder>
        <Folder>
          <name>AOO - enKm2</name>
              <Placemark>
                <name>AOO - enKm2</name>
                <styleUrl>#msn_ylw-pushpin6</styleUrl>
                    <Polygon>
                      <tessellate>1</tessellate>
                      <outerBoundaryIs>
                        <LinearRing>
                          <coordinates>
                              -64.71462505237677,18.312422208278623,0 
                              -64.6966587489197,18.312422208278623,0 
                              -64.6966587489197,18.331347942971654,0 
                              -64.71462505237677,18.331347942971654,0 
                              -64.71462505237677,18.312422208278623,0 
                          </coordinates>
                        </LinearRing>
                      </outerBoundaryIs>
                    </Polygon>
              </Placemark>
              <Placemark>
                <name>AOO - enKm2</name>
                <styleUrl>#msn_ylw-pushpin6</styleUrl>
                    <Polygon>
                      <tessellate>1</tessellate>
                      <outerBoundaryIs>
                        <LinearRing>
                          <coordinates>
                              -64.40919789360653,18.482828625590045,0 
                              -64.39123159014946,18.482828625590045,0 
                              -64.39123159014946,18.50177310287877,0 
                              -64.40919789360653,18.50177310287877,0 
                              -64.40919789360653,18.482828625590045,0 
                          </coordinates>
                        </LinearRing>
                      </outerBoundaryIs>
                    </Polygon>
              </Placemark>
              <Placemark>
                <name>AOO - enKm2</name>
                <styleUrl>#msn_ylw-pushpin6</styleUrl>
                    <Polygon>
                      <tessellate>1</tessellate>
                      <outerBoundaryIs>
                        <LinearRing>
                          <coordinates>
                              -64.75055765929093,18.312422208278623,0 
                              -64.73259135583385,18.312422208278623,0 
                              -64.73259135583385,18.331347942971654,0 
                              -64.75055765929093,18.331347942971654,0 
                              -64.75055765929093,18.312422208278623,0 
                          </coordinates>
                        </LinearRing>
                      </outerBoundaryIs>
                    </Polygon>
              </Placemark>
        </Folder>
        <Folder>
          <name>EOO - 20.422Km2</name>
          <Placemark>
            <name>EOO - 20.422Km2</name>
            <styleUrl>#msn_ylw-pushpin5</styleUrl>
            <Polygon>
              <tessellate>1</tessellate>
              <outerBoundaryIs>
                <LinearRing>
                  <coordinates>
                      -64.733303,18.316175,0 
                      -64.710818,18.31827,0 
                      -64.710818,18.31827,0 
                      -64.402382,18.495768,0 
                      -64.402382,18.495768,0 
                      -64.40245,18.496018,0 
                      -64.40245,18.496018,0 
                      -64.402507,18.496064,0 
                      -64.402507,18.496064,0 
                      -64.733303,18.316175,0 
                  </coordinates>
                </LinearRing>
              </outerBoundaryIs>
            </Polygon>
          </Placemark>
        </Folder>
        <ScreenOverlay id="khScreenOverlay756">
          <name>GeoCAT Analsysis result</name>
          <description>EOO: 20.422 Km2 CR, AOO: en Km2 12.000</description>
          <Icon>
            <href>http://chart.apis.google.com/chart?chst=d_text_outline&amp;chf=bg,s,EFEFEF&amp;chma=130,130,130,130&amp;chld=0A0A0A|16|l|FFFFFF|b|Result|EOO: 20.422 Km2 CR|AOO: en Km2 12.000</href>
          </Icon>
          <overlayXY x="0" y="1" xunits="fraction" yunits="fraction"/>
          <screenXY x="0" y="1" xunits="fraction" yunits="fraction"/>
          <rotationXY x="0.5" y="0.5" xunits="fraction" yunits="fraction"/>
          <size x="0" y="0" xunits="pixels" yunits="pixels"/>
        </ScreenOverlay>
  </Folder>
</Document>
</kml>
