# Supplementary material for: Range extension and re-assessment of Eugenia stirpiflora (O.Berg) Krug & Urb., an endemic Myrtaceae to the Virgin Islands
Source: Biodivers Data J. 2025 Dec 16;13:e175549. doi: 10.3897/BDJ.13.e175549 (PMC12728534; doi:10.3897/BDJ.13.e175549)
Supplement: Supplementary material 2 — Eugenia stirpiflora occurrences - IUCN Point Data Standard [file bdj-13-e175549-s002.csv]

BasisOfRec	Binomial	Dec_Lat	Dec_Long	Event_Year	CatalogNo	SpatialRef	Presence	Origin	Seasonal	Source	Year	Compiler	Citation
PreservedSpecimen	Eugenia earhartii	18.322583	-64.706	2019	Monsegur, O. 1788	WGS 84	1	1	1	UKOTs Team (2025). UKOTs Online Herbarium. Facilitated by the Royal Botanic Gardens, Kew. Hamilton, M.A. and Barrios, S. (eds.). Published on the internet at http://brahmsonline.kew.org/UKOT (October 2025).	2025	Sara Barrios	RBG KEW
PreservedSpecimen	Eugenia earhartii	18.495768	-64.402382	2020	Heller, T.M. 1038	WGS 84	1	1	1	UKOTs Team (2025). UKOTs Online Herbarium. Facilitated by the Royal Botanic Gardens, Kew. Hamilton, M.A. and Barrios, S. (eds.). Published on the internet at http://brahmsonline.kew.org/UKOT (October 2025).	2025	Sara Barrios	RBG KEW
PreservedSpecimen	Eugenia earhartii	18.496018	-64.40245	2022	Viruel, J. 22-001	WGS 84	1	1	1	UKOTs Team (2025). UKOTs Online Herbarium. Facilitated by the Royal Botanic Gardens, Kew. Hamilton, M.A. and Barrios, S. (eds.). Published on the internet at http://brahmsonline.kew.org/UKOT (October 2025).	2025	Sara Barrios	RBG KEW
PreservedSpecimen	Eugenia earhartii	18.496018	-64.40245	2022	Viruel, J. 22-005	WGS 84	1	1	1	UKOTs Team (2025). UKOTs Online Herbarium. Facilitated by the Royal Botanic Gardens, Kew. Hamilton, M.A. and Barrios, S. (eds.). Published on the internet at http://brahmsonline.kew.org/UKOT (October 2025).	2025	Sara Barrios	RBG KEW
PreservedSpecimen	Eugenia earhartii	18.496018	-64.40245	2022	Viruel, J. 22-007	WGS 84	1	1	1	UKOTs Team (2025). UKOTs Online Herbarium. Facilitated by the Royal Botanic Gardens, Kew. Hamilton, M.A. and Barrios, S. (eds.). Published on the internet at http://brahmsonline.kew.org/UKOT (October 2025).	2025	Sara Barrios	RBG KEW
PreservedSpecimen	Eugenia earhartii	18.496064	-64.402507	2022	Viruel, J. 22-008	WGS 84	1	1	1	UKOTs Team (2025). UKOTs Online Herbarium. Facilitated by the Royal Botanic Gardens, Kew. Hamilton, M.A. and Barrios, S. (eds.). Published on the internet at http://brahmsonline.kew.org/UKOT (October 2025).	2025	Sara Barrios	RBG KEW
PreservedSpecimen	Eugenia earhartii	18.496035	-64.402479	2022	Viruel, J. 22-009	WGS 84	1	1	1	UKOTs Team (2025). UKOTs Online Herbarium. Facilitated by the Royal Botanic Gardens, Kew. Hamilton, M.A. and Barrios, S. (eds.). Published on the internet at http://brahmsonline.kew.org/UKOT (October 2025).	2025	Sara Barrios	RBG KEW
PreservedSpecimen	Eugenia earhartii	18.496035	-64.402479	2022	Viruel, J. 22-010	WGS 84	1	1	1	UKOTs Team (2025). UKOTs Online Herbarium. Facilitated by the Royal Botanic Gardens, Kew. Hamilton, M.A. and Barrios, S. (eds.). Published on the internet at http://brahmsonline.kew.org/UKOT (October 2025).	2025	Sara Barrios	RBG KEW
PreservedSpecimen	Eugenia earhartii	18.496035	-64.402479	2022	Viruel, J. 22-011	WGS 84	1	1	1	UKOTs Team (2025). UKOTs Online Herbarium. Facilitated by the Royal Botanic Gardens, Kew. Hamilton, M.A. and Barrios, S. (eds.). Published on the internet at http://brahmsonline.kew.org/UKOT (October 2025).	2025	Sara Barrios	RBG KEW
PreservedSpecimen	Eugenia earhartii	18.496035	-64.402479	2022	Viruel, J. 22-012	WGS 84	1	1	1	UKOTs Team (2025). UKOTs Online Herbarium. Facilitated by the Royal Botanic Gardens, Kew. Hamilton, M.A. and Barrios, S. (eds.). Published on the internet at http://brahmsonline.kew.org/UKOT (October 2025).	2025	Sara Barrios	RBG KEW
PreservedSpecimen	Eugenia earhartii	18.496035	-64.402479	2022	Viruel, J. 22-013	WGS 84	1	1	1	UKOTs Team (2025). UKOTs Online Herbarium. Facilitated by the Royal Botanic Gardens, Kew. Hamilton, M.A. and Barrios, S. (eds.). Published on the internet at http://brahmsonline.kew.org/UKOT (October 2025).	2025	Sara Barrios	RBG KEW
HumanObservation	Eugenia earhartii	18.318418	-64.711272	2019	Heller, T.M. s.n.	WGS 84	1	1	1	UKOTs Team (2025). UKOTs Online Herbarium. Facilitated by the Royal Botanic Gardens, Kew. Hamilton, M.A. and Barrios, S. (eds.). Published on the internet at http://brahmsonline.kew.org/UKOT (October 2025).	2025	Sara Barrios	RBG KEW
HumanObservation	Eugenia earhartii	18.31827	-64.710818	2019	Heller, T.M. s.n.	WGS 84	1	1	1	UKOTs Team (2025). UKOTs Online Herbarium. Facilitated by the Royal Botanic Gardens, Kew. Hamilton, M.A. and Barrios, S. (eds.). Published on the internet at http://brahmsonline.kew.org/UKOT (October 2025).	2025	Sara Barrios	RBG KEW
HumanObservation	Eugenia earhartii	18.322615	-64.705938	2019	Heller, T.M. s.n.	WGS 84	1	1	1	UKOTs Team (2025). UKOTs Online Herbarium. Facilitated by the Royal Botanic Gardens, Kew. Hamilton, M.A. and Barrios, S. (eds.). Published on the internet at http://brahmsonline.kew.org/UKOT (October 2025).	2025	Sara Barrios	RBG KEW
